# Supplementary material for: Identification of bromelain subfamily proteases encoded in the pineapple genome
Source: Sci Rep. 2023 Jul 18;13:11605. doi: 10.1038/s41598-023-38907-y (PMC10354200; doi:10.1038/s41598-023-38907-y)
Supplement: Supplementary file 2 — Supplementary Tables. [file 41598_2023_38907_MOESM2_ESM.xlsx]

## Sheet: Table S1
Table S1. List of C1A protease-encoding genes in pineapple.
Gene name	Gene model*	Protein length (amino acids)	Genomic location (Chr: start - end)**
AcC1A1	ACMD2v2_01.01658	336	01_0: 50672 - 52622
AcC1A2	ACMD2v2_01.01921	114	01_0: 4581945 - 4582289
AcC1A3	ACMD2v2_01.03893	114	01_0: 4583569 - 4583913
AcC1A4	ACMD2v2_01.04707	366	01_0: 41081194 - 41082769
AcC1A5	ACMD2v2_02.25068	179	02_0: 8071981 - 8073174
AcC1A6	ACMD2v2_02.25069	256	02_0: 8073549 - 8079734
AcC1A7	ACMD2v2_02.25070	107	02_0: 8080551 - 8080945
AcC1A8	ACMD2v2_02.25188	276	02_0: 17111940 - 17120370
AcC1A9	ACMD2v2_02.26390	366	02_0: 7029185 - 7034770
AcC1A10	ACMD2v2_02.26510	470	02_0: 12927912 - 12930987
AcC1A11	ACMD2v2_03.17794	349	03_0: 1531892 - 1533091
AcC1A12	ACMD2v2_03.17803	256	03_0: 1648558 - 1653515
AcC1A13	ACMD2v2_03.17836	168	03_0: 2201673 - 2202966
AcC1A14	ACMD2v2_03.17837	267	03_0: 2215261 - 2219295
AcC1A15	ACMD2v2_03.19501	151	03_0: 1641659 - 1642184
AcC1A16	ACMD2v2_03.19502	139	03_0: 1661900 - 1662430
AcC1A17	ACMD2v2_03.19540	156	03_0: 2199048 - 2199638
AcC1A18	ACMD2v2_03.19541	156	03_0: 2212911 - 2213503
AcC1A19	ACMD2v2_03.19542	90	03_0: 2229343 - 2231099
AcC1A20	ACMD2v2_03.19610	362	03_0: 3308119 - 3309616
AcC1A21	ACMD2v2_04.10029	317	04_0: 5745472 - 5747178
AcC1A22	ACMD2v2_05.00101	336	05_0: 1882170 - 1883854
AcC1A23	ACMD2v2_05.00102	356	05_0: 1897825 - 1899947
AcC1A24	ACMD2v2_05.00444	360	05_0: 7218394 - 7221479
AcC1A25	ACMD2v2_05.00504	221	05_0: 8138787 - 8140503
AcC1A26	ACMD2v2_05.00505	238	05_0: 8144288 - 8149319
AcC1A27	ACMD2v2_05.00656	346	05_0: 17611101 - 17613607
AcC1A28	ACMD2v2_05.02951	929	05_0: 1525693 - 1576834
AcC1A29	ACMD2v2_05.02953	326	05_0: 1582982 - 1586134
AcC1A30	ACMD2v2_05.02954	354	05_0: 1588582 - 1591796
AcC1A31	ACMD2v2_05.02955	1375	05_0: 1594723 - 1620211
AcC1A32	ACMD2v2_05.03464	344	05_0: 17598608 - 17600655
AcC1A33	ACMD2v2_06.23986	485	06_0: 109700 - 114898
AcC1A34	ACMD2v2_06.24001	483	06_0: 502844 - 508029
AcC1A35	ACMD2v2_06.24603	394	06_0: 19962514 - 19966088
AcC1A36	ACMD2v2_06.25938	353	06_0: 18871057 - 18872574
AcC1A37	ACMD2v2_07.18614	343	07_0: 174699 - 176292
AcC1A38	ACMD2v2_07.18635	311	07_0: 454039 - 455546
AcC1A39	ACMD2v2_07.18860	453	07_0: 3772256 - 3775184
AcC1A40	ACMD2v2_07.19160	274	07_0: 24759979 - 24761632
AcC1A41	ACMD2v2_07.19163	331	07_0: 24786511 - 24787627
AcC1A42	ACMD2v2_07.19165	344	07_0: 24814143 - 24815259
AcC1A43	ACMD2v2_07.19234	343	07_0: 25977457 - 25978570
AcC1A44	ACMD2v2_07.20815	334	07_0: 25925411 - 25926527
AcC1A45	ACMD2v2_07.20817	341	07_0: 25950094 - 25951201
AcC1A46	ACMD2v2_07.20940	379	07_0: 28168743 - 28170209
AcC1A47	ACMD2v2_08.10462	175	08_0: 100537 - 101212
AcC1A48	ACMD2v2_08.10464	163	08_0: 117106 - 118462
AcC1A49	ACMD2v2_09.30087	342	09_0: 60820 - 62580
AcC1A50	ACMD2v2_10.09391	68	10_0: 20745734 - 20746052
AcC1A51	ACMD2v2_10.11600	678	10_0: 18200834 - 18212797
AcC1A52	ACMD2v2_10.11601	338	10_0: 18268924 - 18270683
AcC1A53	ACMD2v2_10.11722	102	10_0: 20251805 - 20252113
AcC1A54	ACMD2v2_10.11753	145	10_0: 20734994 - 20735431
AcC1A55	ACMD2v2_10.11764	145	10_0: 20918405 - 20918842
AcC1A56	ACMD2v2_11.08381	666	11_0: 1605349 - 1620816
AcC1A57	ACMD2v2_11.08385	333	11_0: 1652242 - 1653836
AcC1A58	ACMD2v2_12.29248	488	12_0: 17274666 - 17279923
AcC1A59	ACMD2v2_12.29570	490	12_0: 2632515 - 2635604
AcC1A60	ACMD2v2_12.29975	488	12_0: 17001048 - 17006365
AcC1A61	ACMD2v2_16.26904	302	16_0: 2871132 - 2873251
AcC1A62	ACMD2v2_16.26905	343	16_0: 2881012 - 2882327
AcC1A63	ACMD2v2_16.26906	344	16_0: 2889625 - 2890887
AcC1A64	ACMD2v2_17.21331	356	17_0: 14856277 - 14859219
AcC1A65	ACMD2v2_17.21342	359	17_0: 15011821 - 15013298
AcC1A66	ACMD2v2_19.05600	351	19_0: 17725940 - 17728359
AcC1A67	ACMD2v2_20.14276	387	20_0: 2261337 - 2264631
AcC1A68	ACMD2v2_20.14279	353	20_0: 2351511 - 2353925
AcC1A69	ACMD2v2_20.16951	353	20_0: 867122 - 869534
AcC1A70	ACMD2v2_20.16954	388	20_0: 960523 - 963812
AcC1A71	ACMD2v2_23.21942	327	23_0: 8983835 - 8988872
*Name of gene model was obtained from the annotation of the pineapple MD2 v2 genome. **Locations representing the coding region of gene in the MD2 v2 assembly.

## Sheet: Table S2
Table S2. Domain content of C1A family proteins identified in the MD2 v2 predicted protein set.
Protein ID	Alignment start	Alignment end	HMM name	Type	HMM start	HMM end	HMM length	Bit score	E-value	Predicted active site
AcC1A1	36	92	Inhibitor_I29	Domain	1	58	58	47	2.6e-12
AcC1A1	135	326	Peptidase_C1	Domain	1	204	218	220.1	3.6e-65	[159,283,308]
AcC1A2	1	114	Peptidase_C1	Domain	71	187	218	63.5	2.9e-17
AcC1A3	1	114	Peptidase_C1	Domain	71	187	218	62.1	7.5e-17
AcC1A4	39	94	Inhibitor_I29	Domain	1	58	58	53.9	1.7e-14
AcC1A4	127	348	Peptidase_C1	Domain	1	218	218	268.6	5.5e-80	[156,292,313]
AcC1A5	34	136	Peptidase_C1	Domain	71	176	218	30.1	4.8e-07
AcC1A6	2	106	Peptidase_C1	Domain	48	177	218	23.4	5.5e-05
AcC1A6	122	251	Peptidase_C1	Domain	75	177	218	47.3	2.7e-12
AcC1A7	65	107	Peptidase_C1	Domain	144	187	218	34.9	1.6e-08
AcC1A8	67	200	Peptidase_C1	Domain	3	126	218	71.8	8.4e-20
AcC1A8	205	241	Peptidase_C1	Domain	167	203	218	43.6	3.5e-11
AcC1A9	66	122	Inhibitor_I29	Domain	1	58	58	47.1	2.4e-12
AcC1A9	148	363	Peptidase_C1	Domain	1	218	218	257.5	1.3e-76	[172,312,332]
AcC1A10	49	109	Inhibitor_I29	Domain	1	58	58	60	2.3e-16
AcC1A10	140	355	Peptidase_C1	Domain	1	218	218	283.7	1.2e-84	[164,300,320]
AcC1A10	389	436	Granulin	Family	1	42	42	42.9	4.6e-11
AcC1A11	44	98	Inhibitor_I29	Domain	3	58	58	61.2	9.5e-17
AcC1A11	128	347	Peptidase_C1	Domain	1	217	218	265.1	6e-79	[152,291,313]
AcC1A12	41	127	Peptidase_C1	Domain	1	92	218	72.8	4.1e-20
AcC1A12	128	222	Peptidase_C1	Domain	123	218	218	90.6	1.5e-25
AcC1A13	37	165	Peptidase_C1	Domain	1	134	218	114.7	6.4e-33
AcC1A14	47	243	Peptidase_C1	Domain	1	199	218	198	2e-58	[71,210,230]
AcC1A15	29	85	Inhibitor_I29	Domain	5	57	58	40.7	2.4e-10
AcC1A16	19	73	Inhibitor_I29	Domain	7	57	58	41.4	1.5e-10
AcC1A17	25	82	Inhibitor_I29	Domain	1	58	58	57.7	1.2e-15
AcC1A18	25	82	Inhibitor_I29	Domain	1	58	58	55.5	5.7e-15
AcC1A19	1	55	Inhibitor_I29	Domain	1	55	55	37.1	2.45e-10
AcC1A20	48	104	Inhibitor_I29	Domain	1	58	58	37.3	2.8e-09
AcC1A20	132	355	Peptidase_C1	Domain	1	216	218	244.7	1.1e-72	[156,299,326]
AcC1A21	43	119	Inhibitor_I29	Domain	1	58	58	52.5	4.8e-14
AcC1A21	149	317	Peptidase_C1	Domain	3	200	218	134.8	4.3e-39
AcC1A22	21	78	Inhibitor_I29	Domain	1	58	58	58	9.2e-16
AcC1A22	108	319	Peptidase_C1	Domain	2	217	218	242	7.2e-72	[131,264,285]
AcC1A23	37	94	Inhibitor_I29	Domain	1	58	58	62.1	4.9e-17
AcC1A23	124	335	Peptidase_C1	Domain	1	217	218	240.6	1.9e-71	[148,280,301]
AcC1A24	38	92	Inhibitor_I29	Domain	1	57	58	46.2	4.6e-12
AcC1A24	127	342	Peptidase_C1	Domain	1	218	218	282.1	4e-84	[151,286,307]
AcC1A25	10	42	Peptidase_C1	Domain	163	194	218	42.9	5.8e-11
AcC1A25	114	221	Peptidase_C1	Domain	77	187	218	75.6	5.8e-21
AcC1A26	142	198	Inhibitor_I29	Domain	1	58	58	52.2	6.1e-14
AcC1A27	39	96	Inhibitor_I29	Domain	1	58	58	59.6	2.9e-16
AcC1A27	131	345	Peptidase_C1	Domain	2	218	218	239.5	4.2e-71	[154,289,310]
AcC1A28	36	92	Inhibitor_I29	Domain	1	57	58	64.5	8.5e-18
AcC1A28	123	335	Peptidase_C1	Domain	1	217	218	232.9	4.4e-69	[147,280,302]
AcC1A28	392	448	Inhibitor_I29	Domain	1	57	58	61.9	5.8e-17
AcC1A28	479	687	Peptidase_C1	Domain	1	212	218	231.5	1.2e-68	[503,637,659]
AcC1A28	689	878	Peptidase_C1	Domain	24	217	218	205.6	9.7e-61	[691,824,845]
AcC1A29	5	62	Inhibitor_I29	Domain	1	58	58	57.7	1.2e-15
AcC1A29	92	307	Peptidase_C1	Domain	1	218	218	218.6	1e-64	[116,250,272]
AcC1A30	34	91	Inhibitor_I29	Domain	1	58	58	55.6	5.4e-15
AcC1A30	121	334	Peptidase_C1	Domain	1	217	218	225	1.2e-66	[145,278,300]
AcC1A31	42	99	Inhibitor_I29	Domain	1	58	58	67.4	1.1e-18
AcC1A31	128	339	Peptidase_C1	Domain	1	216	218	236.9	2.6e-70	[152,285,306]
AcC1A31	400	457	Inhibitor_I29	Domain	1	58	58	61	1.1e-16
AcC1A31	486	684	Peptidase_C1	Domain	1	205	218	206.8	4.1e-61	[510,643,665]
AcC1A31	721	778	Inhibitor_I29	Domain	1	58	58	57.5	1.3e-15
AcC1A31	807	1005	Peptidase_C1	Domain	1	205	218	207.5	2.6e-61	[831,964,986]
AcC1A31	1051	1108	Inhibitor_I29	Domain	1	58	58	51	1.5e-13
AcC1A31	1139	1351	Peptidase_C1	Domain	1	217	218	225.2	1e-66	[1163,1295,1317]
AcC1A32	39	96	Inhibitor_I29	Domain	1	58	58	63.9	1.4e-17
AcC1A32	128	342	Peptidase_C1	Domain	2	218	218	244.5	1.2e-72	[151,286,307]
AcC1A33	55	111	Inhibitor_I29	Domain	2	58	58	58.5	6.7e-16
AcC1A33	156	371	Peptidase_C1	Domain	1	218	218	287.7	7.4e-86	[180,316,336]
AcC1A33	405	451	Granulin	Family	1	41	42	41.5	1.2e-10
AcC1A34	53	109	Inhibitor_I29	Domain	2	58	58	58.5	6.6e-16
AcC1A34	154	369	Peptidase_C1	Domain	1	218	218	287.8	7.3e-86	[178,314,334]
AcC1A34	403	449	Granulin	Family	1	41	42	41.5	1.3e-10
AcC1A35	86	142	Inhibitor_I29	Domain	1	58	58	65.9	3.3e-18
AcC1A35	173	388	Peptidase_C1	Domain	1	218	218	269.9	2.1e-80	[197,333,353]
AcC1A36	45	101	Inhibitor_I29	Domain	1	58	58	66.1	2.8e-18
AcC1A36	132	347	Peptidase_C1	Domain	1	218	218	270.3	1.6e-80	[156,292,312]
AcC1A37	39	95	Inhibitor_I29	Domain	1	58	58	66.6	2e-18
AcC1A37	126	342	Peptidase_C1	Domain	2	218	218	268.5	5.6e-80	[149,286,307]
AcC1A38	7	63	Inhibitor_I29	Domain	1	58	58	66.8	1.7e-18
AcC1A38	94	310	Peptidase_C1	Domain	2	218	218	268.9	4.2e-80	[117,254,275]
AcC1A39	38	97	Inhibitor_I29	Domain	1	58	58	59.4	3.3e-16
AcC1A39	130	344	Peptidase_C1	Domain	1	217	218	275.3	4.7e-82	[154,290,310]
AcC1A39	373	419	Granulin	Family	1	41	42	40.9	1.9e-10
AcC1A40	13	47	Inhibitor_I29	Domain	23	58	58	40.5	2.7e-10
AcC1A40	76	141	Peptidase_C1	Domain	1	67	218	86.2	3.2e-24
AcC1A40	142	273	Peptidase_C1	Domain	87	218	218	139.4	1.8e-40
AcC1A41	41	97	Inhibitor_I29	Domain	1	58	58	72.2	3.5e-20
AcC1A41	126	330	Peptidase_C1	Domain	1	218	218	217.4	2.4e-64
AcC1A42	41	97	Inhibitor_I29	Domain	1	58	58	72.1	3.7e-20
AcC1A42	126	343	Peptidase_C1	Domain	1	218	218	272.2	4.3e-81	[150,287,308]
AcC1A43	41	97	Inhibitor_I29	Domain	1	58	58	71.5	5.9e-20
AcC1A43	126	342	Peptidase_C1	Domain	1	218	218	268.7	5e-80	[150,286,307]
AcC1A44	41	88	Inhibitor_I29	Domain	1	49	58	54	1.7e-14
AcC1A44	116	333	Peptidase_C1	Domain	1	218	218	270.8	1.1e-80	[140,277,298]
AcC1A45	39	95	Inhibitor_I29	Domain	1	58	58	71.4	6.3e-20
AcC1A45	124	340	Peptidase_C1	Domain	1	218	218	270.4	1.5e-80	[148,284,305]
AcC1A46	38	95	Inhibitor_I29	Domain	1	58	58	65.7	3.7e-18
AcC1A46	129	336	Peptidase_C1	Domain	4	217	218	234.1	1.9e-69	[150,282,302]
AcC1A47	2	156	Peptidase_C1	Domain	39	204	218	140	1.1e-40
AcC1A48	47	103	Inhibitor_I29	Domain	1	58	58	47.1	2.3e-12
AcC1A49	38	94	Inhibitor_I29	Domain	1	58	58	62.5	3.6e-17
AcC1A49	124	341	Peptidase_C1	Domain	1	218	218	264.9	7.1e-79	[148,285,306]
AcC1A50	18	66	Peptidase_C1	Domain	3	54	218	56.6	3.7e-15
AcC1A51	37	94	Inhibitor_I29	Domain	1	58	58	54.9	8.7e-15
AcC1A51	121	334	Peptidase_C1	Domain	1	215	218	240	2.9e-71	[145,281,302]
AcC1A51	370	427	Inhibitor_I29	Domain	1	58	58	64.8	7.2e-18
AcC1A51	457	676	Peptidase_C1	Domain	2	217	218	214.1	2.4e-63	[486,620,642]
AcC1A52	37	94	Inhibitor_I29	Domain	1	58	58	56.7	2.4e-15
AcC1A52	121	336	Peptidase_C1	Domain	1	217	218	244	1.8e-72	[145,281,302]
AcC1A53	11	46	Inhibitor_I29	Domain	22	58	58	24.9	2e-05
AcC1A54	36	90	Inhibitor_I29	Domain	2	57	58	61.3	9e-17
AcC1A55	36	90	Inhibitor_I29	Domain	2	57	58	61.1	1e-16
AcC1A56	38	95	Inhibitor_I29	Domain	1	58	58	60.9	1.2e-16
AcC1A56	128	323	Peptidase_C1	Domain	3	207	218	218.2	1.3e-64	[150,282,302]
AcC1A56	366	423	Inhibitor_I29	Domain	1	58	58	64.4	9.7e-18
AcC1A56	456	664	Peptidase_C1	Domain	3	217	218	219	7.8e-65	[478,610,630]
AcC1A57	9	66	Inhibitor_I29	Domain	1	58	58	65.3	5.1e-18
AcC1A57	123	331	Peptidase_C1	Domain	3	217	218	223.7	2.9e-66	[145,277,297]
AcC1A58	56	114	Inhibitor_I29	Domain	1	58	58	62.4	4e-17
AcC1A58	149	364	Peptidase_C1	Domain	1	218	218	286.3	2e-85	[173,309,329]
AcC1A58	405	452	Granulin	Family	1	42	42	37.3	2.5e-09
AcC1A59	50	108	Inhibitor_I29	Domain	1	58	58	52.4	5.5e-14
AcC1A59	139	354	Peptidase_C1	Domain	2	218	218	272.3	3.8e-81	[162,299,319]
AcC1A59	396	443	Granulin	Family	1	42	42	36	6.5e-09
AcC1A60	56	114	Inhibitor_I29	Domain	1	58	58	62.5	3.6e-17
AcC1A60	149	364	Peptidase_C1	Domain	1	218	218	286.9	1.3e-85	[173,309,329]
AcC1A60	405	452	Granulin	Family	1	42	42	38.3	1.2e-09
AcC1A61	2	59	Inhibitor_I29	Domain	1	58	58	62.2	4.5e-17
AcC1A61	88	301	Peptidase_C1	Domain	2	218	218	252.9	3.4e-75	[111,245,266]
AcC1A62	43	100	Inhibitor_I29	Domain	1	58	58	61.9	5.8e-17
AcC1A62	129	342	Peptidase_C1	Domain	2	218	218	261.2	9.6e-78	[152,286,307]
AcC1A63	44	101	Inhibitor_I29	Domain	1	58	58	61.9	5.9e-17
AcC1A63	130	343	Peptidase_C1	Domain	2	218	218	255.3	6.2e-76	[153,287,308]
AcC1A64	49	105	Inhibitor_I29	Domain	1	58	58	71.1	7.9e-20
AcC1A64	136	353	Peptidase_C1	Domain	1	218	218	266.8	1.9e-79	[160,298,318]
AcC1A65	42	96	Inhibitor_I29	Domain	2	58	58	52.4	5.3e-14
AcC1A65	129	344	Peptidase_C1	Domain	1	217	218	281.1	7.9e-84	[153,289,310]
AcC1A66	37	94	Inhibitor_I29	Domain	1	58	58	62.7	3.1e-17
AcC1A66	122	334	Peptidase_C1	Domain	1	217	218	235.6	6.6e-70	[146,279,300]
AcC1A67	66	122	Inhibitor_I29	Domain	1	58	58	33.2	5.4e-08
AcC1A67	155	378	Peptidase_C1	Domain	1	216	218	245.4	6.6e-73	[179,322,349]
AcC1A68	48	104	Inhibitor_I29	Domain	1	58	58	66.6	2e-18
AcC1A68	135	350	Peptidase_C1	Domain	1	218	218	267.1	1.5e-79	[159,295,315]
AcC1A69	48	104	Inhibitor_I29	Domain	1	58	58	66.6	2e-18
AcC1A69	135	350	Peptidase_C1	Domain	1	218	218	267.7	9.7e-80	[159,295,315]
AcC1A70	67	123	Inhibitor_I29	Domain	1	58	58	33.1	5.4e-08
AcC1A70	156	379	Peptidase_C1	Domain	1	216	218	245.2	7.8e-73	[180,323,350]
AcC1A71	23	65	Inhibitor_I29	Domain	1	40	40	45	7.1e-12
AcC1A71	119	305	Peptidase_C1	Domain	47	217	218	169.9	8.4e-50

## Sheet: Table S3
Table S3. Orthologous grouping results summary. The orthologous analysis included genes from MD2 v2, other pineapple genomes (MD2 v1 and F153 v3), and eight non-pineapple species (Arabidopsis thaliana, Carica papaya, Musa acuminata, Oryza sativa, Solanum lycopersicum, Sorghum bicolor, Vitis vinifera, and Zea mays). Published bromelain sequences were also included in the analysis to identify ortho…
	Monocots								Dicots					Databases
Group number	A. comosus MD2 v2	A. comosus MD2 v1	A. comosus F153 v3	O. sativa	M. acuminata	S. bicolor	Z. mays		A. thaliana	C. papaya	S. lycopersicum	V. vinifera		Bromelain Sequences
173	9	10	5	2	0	12	12		1	3	4	6		0
189	15	25	12	1	1	1	1		1	1	1	1		6
402	5	4	3	2	8	3	5		4	2	3	2		0
626	3	3	3	3	2	4	4		3	2	2	2		0
683	2	4	2	2	3	2	2		4	2	4	2		0
1264	3	3	3	2	3	2	2		2	2	1	1		0
1601	2	1	1	1	3	1	1		3	1	2	4		0
3298	1	1	1	1	2	1	2		2	1	2	1		0
6239	1	2	1	1	1	1	1		1	1	1	1		0
7181	1	1	1	1	1	1	1		1	1	1	1		0
11000	1	2	1	0	1	0	0		0	1	2	1		0
12183	2	1	2	2	0	0	0		0	0	0	0		0
12464	2	1	1	1	0	1	1		0	0	0	0		0
12936	1	1	1	1	0	1	1		0	0	0	0		0
13752	1	2	2	0	0	0	0		0	0	0	0		0
13867	1	3	1	0	0	0	0		0	0	0	0		0
14883	1	2	1	0	0	0	0		0	0	0	0		0
15006	1	0	3	0	0	0	0		0	0	0	0		0
15078	1	2	1	0	0	0	0		0	0	0	0		0
17441	1	1	1	0	0	0	0		0	0	0	0		0
17600	1	1	1	0	0	0	0		0	0	0	0		0
17602	1	1	1	0	0	0	0		0	0	0	0		0
17828	1	1	1	0	0	0	0		0	0	0	0		0
18142	1	1	1	0	0	0	0		0	0	0	0		0
18143	1	1	1	0	0	0	0		0	0	0	0		0
18168	1	1	1	0	0	0	0		0	0	0	0		0
22351	1	0	1	0	0	0	0		0	0	0	0		0
23342	1	0	1	0	0	0	0		0	0	0	0		0
23399	1	0	1	0	0	0	0		0	0	0	0		0
23404	1	0	1	0	0	0	0		0	0	0	0		0
24195	1	0	1	0	0	0	0		0	0	0	0		0
24196	1	0	1	0	0	0	0		0	0	0	0		0
24197	1	0	1	0	0	0	0		0	0	0	0		0
25783	1	0	1	0	0	0	0		0	0	0	0		0
26602	1	0	1	0	0	0	0		0	0	0	0		0
26670	1	1	0	0	0	0	0		0	0	0	0		0
26752	1	1	0	0	0	0	0		0	0	0	0		0
Total	71	77	61	20	25	30	33		22	17	23	22		6

## Sheet: Table S4
Table S4. Full results for C1A-associated orthogroups. The table lists all genes clustered within the 37 orthologous groups containing at least one C1A protease gene from the pineapple MD2 v2 genome. All previously published bromelain sequences were clustered within group 189.
Input	Group 173	Group 189	Group 402	Group 626	Group 683	Group 1264	Group 1601	Group 3298	Group 6239	Group 7181	Group 11000	Group 12183	Group 12464	Group 12936	Group 13752	Group 13867	Group 14883	Group 15006	Group 15078	Group 17441	Group 17600	Group 17602	Group 17828	Group 18142	Group 18143	Group 18168	Group 22351	Group 23342	Group 23399	Group 23404	Group 24195	Group 24196	Group 24197	Group 25783	Group 26602	Group 26670	Group 26752
AcF153	Aco004830.1	Aco004356.1	Aco011478.1	Aco003557.1	Aco027365.1	Aco003574.1	Aco013510.1	Aco019014.1	Aco012004.1	Aco005269.1	Aco000385.1	Aco001368.1	Aco018520.1	Aco009735.1	Aco009777.1	Aco017728.1	Aco007513.1	Aco012283.1	Aco014432.1	Aco007516.1	Aco009865.1	Aco009868.1	Aco012879.1	Aco017299.1	Aco017308.1	Aco017729.1	Aco002011.1	Aco012282.1	Aco012880.1	Aco012963.1	Aco018985.1	Aco018986.1	Aco018987.1	Aco026830.1	Aco031525.1	OAY63677.1	OAY67829.1
AcMD2v1	Aco017558.1	Aco004358.1	Aco018144.1	Aco004517.1	Aco027767.1	Aco013521.1	OAY84317.1	OAY64314.1	OAY63601.1	OAY66306.1	OAY76262.1	Aco025188.1	OAY70708.1	OAY75602.1	Aco009784.1	OAY70354.1	OAY73991.1	Aco028703.1	OAY68544.1	OAY73990.1	OAY63675.1	OAY67952.1	OAY67830.1	OAY84319.1	OAY70285.1	OAY82241.1	AcC1A21	AcC1A3	AcC1A14	AcC1A12	AcC1A7	AcC1A6	AcC1A5	AcC1A8	AcC1A13	AcC1A55	AcC1A17
AcMD2v2	Aco018371.1	Aco004359.1	Aco021005.1	Aco017317.1	OAY66603.1	Aco026572.1	AcC1A67	AcC1A9	OAY66759.1	AcC1A39	OAY83207.1	OAY65848.1	AcC1A35	AcC1A1	OAY77583.1	OAY72756.1	OAY76307.1	Aco028704.1	OAY73105.1	AcC1A48	AcC1A50	AcC1A54	AcC1A18	AcC1A11	AcC1A15	AcC1A25
AthalianaAraport11	Aco018375.1	Aco004360.1	OAY67928.1	OAY74597.1	OAY78887.1	OAY69855.1	AcC1A70	AT3G45310.1	AcC1A20	AT1G09850.1	AcC1A59	AcC1A27	AcC1A36	Os09t0497500	OAY77591.1	OAY82242.1	AcC1A47	AcC1A2	AcC1A46
CpapayaASGPBv0.4	Aco030565.1	Aco006114.1	OAY77429.1	OAY74723.1	OAY80644.1	OAY74737.1	AT2G21430.1	AT5G60360.3	AT3G54940.2	evm.model.supercontig_698.4	evm.model.supercontig_7.76	AcC1A32	Os02t0715000	Sobic.002G252700.1.p	AcC1A53	AcC1A26
Macuminata	OAY68357.1	Aco006117.1	OAY78291.1	OAY84455.1	OAY81147.1	OAY78104.1	AT4G16190.1	evm.model.supercontig_28.31	evm.model.supercontig_53.142	GSMUA_Achr4P17710_001	GSMUA_Achr6P14520_001	Os01t0330200	Sobic.004G261400.1.p	Zm00008a009146_P01
Osativa	OAY68364.1	Aco008182.1	OAY83732.1	AcC1A4	ACMD2v2_07.19064	AcC1A64	AT4G39090.1	GSMUA_Achr1P21910_001	GSMUA_Achr1P00410_001	Os05t0508300	Solyc02g076690.3.1	Os01t0347600	Zm00008a022816_P01
Sbicolor	OAY70198.1	Aco010677.1	AcC1A10	AcC1A24	AcC1A71	AcC1A68	evm.model.supercontig_3257.1	GSMUA_Achr9P16070_001	Os07t0480900	Sobic.009G190600.1.p	Solyc02g076710.3.1
Slycopersicum	OAY70879.1	Aco016478.1	AcC1A33	AcC1A65	AT1G02300.1	AcC1A69	GSMUA_Achr3P17220_001	Os09t0442300	Sobic.002G302300.1.p	Solyc04g080880.3.1	GSVIVT01021223001
Vvinifera	OAY72258.1	Aco016479.1	AcC1A34	AT3G48340.1	AT1G02305.1	AT1G20850.1	GSMUA_Achr6P21090_001	Sobic.002G217200.1.p	Solyc11g008260.2.1	GSVIVT01009796001
ZmaysPH207	OAY72694.1	Aco016485.1	AcC1A58	AT3G48350.1	AT1G10180.1	AT4G35350.1	GSMUA_Achr6P27980_001	Solyc07g041900.3.1	GSVIVT01016190001	Zm00008a026152_P01
Uniprot	OAY73606.1	Aco027656.1	AcC1A60	AT5G50260.1	AT4G01610.1	evm.model.supercontig_232.4	Os02t0469600	Solyc07g041920.3.1	Zm00008a009387_P01
Lee1997	OAY78384.1	OAY62650.1	AT1G47128.1	evm.model.supercontig_33.75	evm.model.supercontig_135.33	evm.model.supercontig_286.15	Sobic.004G142800.1.p	GSVIVT01015078001
Ritonja1989	OAY80284.1	OAY65285.1	AT3G19390.1	evm.model.supercontig_4.28	evm.model.supercontig_57.55	GSMUA_Achr2P04950_001	Solyc01g110110.3.1	Zm00008a008976_P01
	OAY80285.1	OAY65532.1	AT3G19400.1	GSMUA_Achr10P10470_001	GSMUA_Achr3P24740_001	GSMUA_Achr3P03740_001	Solyc04g080960.3.1	Zm00008a028187_P01
	AcC1A37	OAY68270.1	AT5G43060.1	GSMUA_AchrUn_randomP17080_001	GSMUA_Achr7P17130_001	GSMUA_Achr3P11680_001	GSVIVT01009807001
	AcC1A38	OAY68387.1	evm.model.supercontig_200.16	Os01t0907600	GSMUA_Achr8P06100_001	Os01t0971400	GSVIVT01009809001
	AcC1A40	OAY68564.1	evm.model.supercontig_21.158	Os08t0556900	Os05t0310500	Os05t0108600	GSVIVT01009810001
	AcC1A41	OAY68854.1	GSMUA_Achr10P08970_001	Os11t0255300	Os07t0568000	Sobic.003G443200.1.p	GSVIVT01018882001
	AcC1A42	OAY68891.1	GSMUA_Achr1P09800_001	Sobic.001G058800.1.p	Sobic.002G315800.3.p	Sobic.009G008800.1.p	Zm00008a021756_P01
	AcC1A43	OAY68894.1	GSMUA_Achr1P15920_001	Sobic.003G395000.1.p	Sobic.002G343000.3.p	Solyc12g094700.2.1
	AcC1A44	OAY71019.1	GSMUA_Achr3P01000_001	Sobic.005G151700.1.p	Solyc02g069080.3.1	GSVIVT01023863001
	AcC1A45	OAY71137.1	GSMUA_Achr4P06140_001	Sobic.007G172100.1.p	Solyc02g069090.2.1	Zm00008a023933_P01
	AcC1A49	OAY76881.1	GSMUA_Achr4P12910_001	Solyc03g111730.3.1	Solyc02g069100.3.1	Zm00008a032436_P01
	AT5G45890.1	OAY80102.1	GSMUA_Achr8P03350_001	Solyc05g013920.3.1	Solyc02g069110.3.1
	evm.model.supercontig_103.42	OAY80104.1	GSMUA_AchrUn_randomP24280_001	GSVIVT01000582001	GSVIVT01012095001
	evm.model.supercontig_103.43	OAY82761.1	Os04t0670200	GSVIVT01007585001	GSVIVT01028272001
	evm.model.supercontig_103.44	OAY82762.1	Os04t0670500	Zm00008a003588_P01	Zm00008a028952_P01
	Os04t0206300	OAY82768.1	Sobic.006G242000.1.p	Zm00008a010178_P01	Zm00008a029123_P01
	Os12t0273800	OAY82769.1	Sobic.006G260300.1.p	Zm00008a013004_P01
	Sobic.006G022800.1.p	OAY83091.1	Sobic.006G260700.1.p	Zm00008a032702_P01
	Sobic.006G023000.1.p	OAY83410.1	Solyc01g107760.3.1
	Sobic.006G023100.1.p	OAY85826.1	Solyc04g078540.3.1
	Sobic.006G023200.1.p	OAY85827.1	Solyc12g088670.2.1
	Sobic.006G023300.1.p	OAY85856.1	GSVIVT01003179001
	Sobic.006G023400.1.p	OAY85857.1	GSVIVT01009440001
	Sobic.006G023900.1.p	OAY85858.1	Zm00008a016188_P01
	Sobic.006G036900.1.p	AcC1A22	Zm00008a034093_P01
	Sobic.010G113300.1.p	AcC1A23	Zm00008a038723_P01
	Sobic.010G113500.1.p	AcC1A28	Zm00008a038820_P01
	Sobic.010G113600.1.p	AcC1A29	Zm00008a039720_P01
	Sobic.010G113700.1.p	AcC1A30
	Solyc02g076910.3.1	AcC1A31
	Solyc12g056000.1.1	AcC1A51
	Solyc12g056010.2.1	AcC1A52
	Solyc12g056020.1.1	AcC1A56
	GSVIVT01020693001	AcC1A57
	GSVIVT01020694001	ACMD2v2_16.26903
	GSVIVT01020696001	AcC1A61
	GSVIVT01020697001	AcC1A62
	GSVIVT01020698001	AcC1A63
	GSVIVT01021195001	AcC1A66
	Zm00008a007860_P01	AT2G34090.4
	Zm00008a007870_P01	evm.model.supercontig_7.56
	Zm00008a007875_P01	GSMUA_AchrUn_randomP11200_001
	Zm00008a025104_P01	Os01t0613900
	Zm00008a030211_P01	Sobic.003G219200.1.p
	Zm00008a034026_P01	Solyc02g076945.1.1
	Zm00008a034030_P01	P14518_BROM2_ANACO
	Zm00008a034031_P01	O23791_BROM1_ANACO
	Zm00008a034032_P01	O24641_ANACO
	Zm00008a034033_P01	P80884_ANAN_ANACO
	Zm00008a034035_P01	Q7DNA3_ANACO
	Zm00008a037646_P01	GSVIVT01021196001
		Zm00008a014629_P01
		Lee1997_Ananain

## Sheet: Table S5
Table S5. C1A protease genes identified in the pineapple MD2 v2 genome and their characteristic features.
Gene model	Gene name	Corrected gene structure?	Signal peptide (start - end)	Orthogroup	Phylogenetic clade	Arabidopsis ortholog	Rice ortholog	Pineapple 'F153' ortholog	Differentially expressed?	Identified in proteomic analysis?
ACMD2v2_01.01658	AcC1A1		SP (1 - 26)	12936	XII	--	--	Aco009735
ACMD2v2_01.01921	AcC1A2			15006	II	--	--	Aco012283
ACMD2v2_01.03893	AcC1A3			23342	II	--	--	Aco012282
ACMD2v2_01.04707	AcC1A4		SP (1 - 21)	626	VIII	AT5G50260	Os08t0556900	Aco003557	Y
ACMD2v2_02.25068	AcC1A5			24197	V	--	--	Aco018987
ACMD2v2_02.25069	AcC1A6			24196	V	--	--	Aco018986
ACMD2v2_02.25070	AcC1A7			24195	V	--	--	Aco018985
ACMD2v2_02.25188	AcC1A8			25783	III	--	--	Aco026830
ACMD2v2_02.26390	AcC1A9		SP (1 - 24)	3298	VI	AT3G45310	Os09t0442300	Aco019014
ACMD2v2_02.26510	AcC1A10			402	VII	AT1G47128	Os04t0670200	Aco011478
ACMD2v2_03.17794	AcC1A11		SP (1 - 30)	18142	X	--	--	Aco017299
ACMD2v2_03.17803	AcC1A12			23404	--	--	--	Aco012963
ACMD2v2_03.17836	AcC1A13			26602	IX	--	--	Aco031525
ACMD2v2_03.17837	AcC1A14			23399	IX	--	--	Aco012880
ACMD2v2_03.19501	AcC1A15			18143	II	--	--	Aco017308
ACMD2v2_03.19502	AcC1A16			Singleton	II	--	--	--
ACMD2v2_03.19540	AcC1A17			26752	II	--	--	--
ACMD2v2_03.19541	AcC1A18			17828	II	--	--	Aco012879
ACMD2v2_03.19542	AcC1A19			Singleton	II	--	--	--	Y
ACMD2v2_03.19610	AcC1A20		SP (1 - 25)	6239	VI	AT3G54940	Os07t0480900	Aco012004
ACMD2v2_04.10029	AcC1A21		SP (1 - 26)	22351	X	--	--	Aco002011
ACMD2v2_05.00101	AcC1A22	Y		189	XIII	--	--	Aco008182	Y	Y
ACMD2v2_05.00102	AcC1A23	Y	SP (1 - 26)	189	XIII	--	--	Aco008182	Y	Y
ACMD2v2_05.00444	AcC1A24		SP (1 - 20)	626	VIII	--	--	Aco003557
ACMD2v2_05.00504	AcC1A25			18168	V	--	--	Aco017729
ACMD2v2_05.00505	AcC1A26			13867	II	--	--	Aco017728
ACMD2v2_05.00656	AcC1A27		SP (1 - 24)	12183	XIII	--	--	Aco001368
ACMD2v2_05.02951	AcC1A28		SP (1 - 25)	189	XIII	--	--	Aco004356	Y	Y
ACMD2v2_05.02953	AcC1A29			189	XIII	--	--	Aco004358	Y
ACMD2v2_05.02954	AcC1A30		SP (1 - 24)	189	XIII	--	--	Aco004358	Y
ACMD2v2_05.02955	AcC1A31		SP (1 - 31)	189	XIII	--	--	Aco004356	Y	Y
ACMD2v2_05.03464	AcC1A32		SP (1 - 24)	12183	XIII	--	--	Aco001368
ACMD2v2_06.23986	AcC1A33		SP (1 - 32)	402	VII	AT1G47128	--	Aco011478		Y
ACMD2v2_06.24001	AcC1A34		SP (1 - 32)	402	VII	AT1G47128	--	Aco011478
ACMD2v2_06.24603	AcC1A35			12464	I	--	--	Aco018520
ACMD2v2_06.25938	AcC1A36		SP (1 - 21)	12464	I	--	Os02t0715000	Aco018520
ACMD2v2_07.18614	AcC1A37		SP (1 - 26)	173	X	AT5G45890	--	Aco004830
ACMD2v2_07.18635	AcC1A38	Y		173	X	--	--	Aco004830
ACMD2v2_07.18860	AcC1A39		SP (1 - 28)	7181	IV	AT1G09850	Os05t0508300	Aco005269
ACMD2v2_07.19160	AcC1A40			173	X	--	--	Aco018371
ACMD2v2_07.19163	AcC1A41		SP (1 - 26)	173	X	--	--	Aco004830
ACMD2v2_07.19165	AcC1A42		SP (1 - 26)	173	X	--	--	Aco004830
ACMD2v2_07.19234	AcC1A43		SP (1 - 26)	173	X	--	--	Aco004830
ACMD2v2_07.20815	AcC1A44		SP (1 - 26)	173	X	--	--	Aco004830
ACMD2v2_07.20817	AcC1A45		SP (1 - 26)	173	X	--	--	Aco004830	Y
ACMD2v2_07.20940	AcC1A46		SP (1 - 25)	15078	XIII	--	--	Aco014432
ACMD2v2_08.10462	AcC1A47			14883	V	--	--	Aco007513
ACMD2v2_08.10464	AcC1A48			17441	II	--	--	Aco007516
ACMD2v2_09.30087	AcC1A49		SP (1 - 26)	173	X	--	Os04t0206300	Aco017558
ACMD2v2_10.09391	AcC1A50			17600	III	--	--	Aco009865
ACMD2v2_10.11600	AcC1A51		SP (1 - 25)	189	XIII	--	--	Aco004360
ACMD2v2_10.11601	AcC1A52		SP (1 - 25)	189	XIII	--	--	Aco010677
ACMD2v2_10.11722	AcC1A53			13752	II	--	--	Aco009777
ACMD2v2_10.11753	AcC1A54			17602	II	--	--	Aco009868	Y
ACMD2v2_10.11764	AcC1A55	Y		26670	II	--	--	--
ACMD2v2_11.08381	AcC1A56			189	XIII	--	--	Aco004360
ACMD2v2_11.08385	AcC1A57	Y		189	XIII	--	--	Aco016478		Y
ACMD2v2_12.29248	AcC1A58		SP (1 - 26)	402	VII	AT1G47128	Os04t0670200	Aco011478
ACMD2v2_12.29570	AcC1A59		SP (1 - 24)	11000	IV	--	--	Aco000385
ACMD2v2_12.29975	AcC1A60		SP (1 - 26)	402	VII	AT1G47128	Os04t0670200	Aco011478	Y
ACMD2v2_16.26904	AcC1A61			189	X	AT2G34080	Os01t0613500	Aco006114
ACMD2v2_16.26905	AcC1A62		SP (1 - 26)	189	X	AT2G34080	Os01t0613500	Aco006114
ACMD2v2_16.26906	AcC1A63		SP (1 - 26)	189	X	AT2G34080	Os01t0613500	Aco006114
ACMD2v2_17.21331	AcC1A64		SP (1 - 22)	1264	I	AT4G35350	Os05t0108600	Aco003574	Y
ACMD2v2_17.21342	AcC1A65		SP (1 - 23)	626	VIII	--	Os11t0255300	Aco003557		Y
ACMD2v2_19.05600	AcC1A66		SP (1 - 24)	189	XIII	--	--	Aco008182	Y
ACMD2v2_20.14276	AcC1A67		SP (1 - 22)	1601	VI	AT4G39090	Os02t0469600	Aco013510
ACMD2v2_20.14279	AcC1A68		SP (1 - 23)	1264	I	AT1G20850	--	Aco003574	Y
ACMD2v2_20.16951	AcC1A69		SP (1 - 23)	1264	I	AT1G20850	--	Aco003574
ACMD2v2_20.16954	AcC1A70		SP (1 - 23)	1601	VI	--	Os02t0469600	Aco013510
ACMD2v2_23.21942	AcC1A71			683	II	AT1G02305	Os05t0310500	Aco027767

## Sheet: Table S6
Table S6. Subgrouping of putative bromelain family genes from the pineapple F153 v3 genome. The table shows the comparison between bromelain subfamily clustering published in 2019 (Chen et al. 2019) and orthologous clustering performed in this study.
Gene	Subfamily from Chen 2019	Orthogroup (this study)
Aco011478.1	Subfamily I	402
Aco018144.1	Subfamily I	402
Aco021005.1	Subfamily I	402
Aco003557.1	Subfamily II	626
Aco004517.1	Subfamily II	626
Aco017317.1	Subfamily II	626
Aco003574.1	Subfamily III	1264
Aco013521.1	Subfamily III	1264
Aco018520.1	Subfamily III	12464
Aco026572.1	Subfamily III	1264
Aco000385.1	Subfamily IV	11000
Aco005269.1	Subfamily IV	7181
Aco009735.1	Subfamily V	12936
Aco004355.1	Subfamily VI	Singleton
Aco012205.1	Subfamily VI	Singleton
Aco025189.1	Subfamily VI	Singleton
Aco031115.1	Subfamily VI	Singleton
Aco031765.1	Subfamily VI	Singleton
Aco031525.1	Subfamily VI	26602
Aco026830.1	Subfamily VI	25783
Aco024540.1	Subfamily VI	25299
Aco024067.1	Subfamily VI	25213
Aco018987.1	Subfamily VI	24197
Aco018986.1	Subfamily VI	24196
Aco018985.1	Subfamily VI	24195
Aco012963.1	Subfamily VI	23404
Aco012880.1	Subfamily VI	23399
Aco012282.1	Subfamily VI	23342
Aco009864.1	Subfamily VI	23097
Aco002011.1	Subfamily VI	22351
Aco017729.1	Subfamily VI	18168
Aco017299.1	Subfamily VI	18142
Aco009865.1	Subfamily VI	17600
Aco014432.1	Subfamily VI	15078
Aco012283.1	Subfamily VI	15006
Aco028703.1	Subfamily VI	15006
Aco028704.1	Subfamily VI	15006
Aco007513.1	Subfamily VI	14883
Aco001368.1	Subfamily VI	12183
Aco025188.1	Subfamily VI	12183
Aco004356.1	Subfamily VI	189
Aco004358.1	Subfamily VI	189
Aco004359.1	Subfamily VI	189
Aco004360.1	Subfamily VI	189
Aco006114.1	Subfamily VI	189
Aco006117.1	Subfamily VI	189
Aco008182.1	Subfamily VI	189
Aco010677.1	Subfamily VI	189
Aco016478.1	Subfamily VI	189
Aco016479.1	Subfamily VI	189
Aco016485.1	Subfamily VI	189
Aco027656.1	Subfamily VI	189
Aco004830.1	Subfamily VI	173
Aco017558.1	Subfamily VI	173
Aco018371.1	Subfamily VI	173
Aco018375.1	Subfamily VI	173
Aco030565.1	Subfamily VI	173
Aco012004.1	Subfamily VII	6239
Aco013510.1	Subfamily VII	1601
Aco019014.1	Subfamily VIII	3298
Aco027767.1	Subfamily IX	683

## Sheet: Table S7
Table S7. Duplication mode results for C1A protease genes identified in this study.
Gene model	Gene name	Duplication mode	Parental	Duplicate	E-value	Ka	Ks	Ka/Ks	Orthogroup	Phylogenetic clade
ACMD2v2_01.01658	AcC1A1	transposed	AcC1A37	AcC1A1	1e-104	-2	-2	1	12936	XII
ACMD2v2_01.01921	AcC1A2	--	--	--	--	--	--	--	15006	II
ACMD2v2_01.03893	AcC1A3	wgd	AcC1A2	AcC1A3	6e-77	0.0268399	0.0266103	1.00863	23342	II
ACMD2v2_01.04707	AcC1A4	transposed	AcC1A24	AcC1A4	0	0.170946	1.15195	0.148397	626	VIII
ACMD2v2_02.25068	AcC1A5	--	--	--	--	--	--	--	24197	V
ACMD2v2_02.25069	AcC1A6	tandem	AcC1A5	AcC1A6	1e-19	0.673387	0.449815	1.49703	24196	V
ACMD2v2_02.25070	AcC1A7	tandem	AcC1A6	AcC1A7	2e-24	0.215762	0.115922	1.86127	24195	V
ACMD2v2_02.25188	AcC1A8	transposed	AcC1A9	AcC1A8	4e-20	1.11711	1.07178	1.04229	25783	III
ACMD2v2_02.26390	AcC1A9	--	--	--	--	--	--	--	3298	VI
ACMD2v2_02.26510	AcC1A10	transposed	AcC1A60	AcC1A10	0	0.252632	1.0625	0.23777	402	VII
ACMD2v2_03.17794	AcC1A11	transposed	AcC1A49	AcC1A11	5e-165	0.264191	1.67047	0.158154	18142	X
ACMD2v2_03.17803	AcC1A12	transposed	AcC1A44	AcC1A12	2e-47	0.63292	1.13116	0.55953	23404	--
ACMD2v2_03.17836	AcC1A13	--	--	--	--	--	--	--	26602	IX
ACMD2v2_03.17837	AcC1A14	tandem	AcC1A13	AcC1A14	9e-100	0.0785425	0.249783	0.314442	23399	IX
ACMD2v2_03.19501	AcC1A15	tandem	ACMD2v2_03.19500	AcC1A15	2e-51	0.0706751	0.0370065	1.9098	18143	II
ACMD2v2_03.19502	AcC1A16	--	--	--	--	--	--	--	Singleton	II
ACMD2v2_03.19540	AcC1A17	--	--	--	--	--	--	--	26752	II
ACMD2v2_03.19541	AcC1A18	tandem	AcC1A17	AcC1A18	1e-101	0.0540006	0.149429	0.361381	17828	II
ACMD2v2_03.19542	AcC1A19	--	--	--	--	--	--	--	Singleton	II
ACMD2v2_03.19610	AcC1A20	--	--	--	--	--	--	--	6239	VI
ACMD2v2_04.10029	AcC1A21	transposed	AcC1A61	AcC1A21	3e-153	0.0695927	0.129924	0.535642	22351	X
ACMD2v2_05.00101	AcC1A22	wgd	AcC1A28	AcC1A22	6e-31	-2	-2	1	189	XIII
ACMD2v2_05.00102	AcC1A23	transposed	AcC1A28	AcC1A23	1e-49	1.27667	0.23945	5.33168	189	XIII
ACMD2v2_05.00444	AcC1A24	--	--	--	--	--	--	--	626	VIII
ACMD2v2_05.00504	AcC1A25	transposed	AcC1A28	AcC1A25	2e-13	-2	-2	1	18168	V
ACMD2v2_05.00505	AcC1A26	transposed	AcC1A41	AcC1A26	4e-12	1.81389	1.17152	1.54831	13867	II
ACMD2v2_05.00656	AcC1A27	proximal	AcC1A32	AcC1A27	0	0.125464	0.448992	0.279435	12183	XIII
ACMD2v2_05.02951	AcC1A28	--	--	--	--	--	--	--	189	XIII
ACMD2v2_05.02953	AcC1A29	--	--	--	--	--	--	--	189	XIII
ACMD2v2_05.02954	AcC1A30	tandem	AcC1A29	AcC1A30	0	0.0606177	0.0849437	0.713622	189	XIII
ACMD2v2_05.02955	AcC1A31	tandem	AcC1A30	AcC1A31	5e-128	0.319667	0.143475	2.22804	189	XIII
ACMD2v2_05.03464	AcC1A32	--	--	--	--	--	--	--	12183	XIII
ACMD2v2_06.23986	AcC1A33	transposed	AcC1A60	AcC1A33	0	0.266476	0.923704	0.288487	402	VII
ACMD2v2_06.24001	AcC1A34	transposed	AcC1A60	AcC1A34	0	0.269738	0.91097	0.2961	402	VII
ACMD2v2_06.24603	AcC1A35	wgd	AcC1A36	AcC1A35	0	0	0.00402011	0	12464	I
ACMD2v2_06.25938	AcC1A36	--	--	--	--	--	--	--	12464	I
ACMD2v2_07.18614	AcC1A37	--	--	--	--	--	--	--	173	X
ACMD2v2_07.18635	AcC1A38	wgd	AcC1A37	AcC1A38	4e-173	0	0	0	173	X
ACMD2v2_07.18860	AcC1A39	--	--	--	--	--	--	--	7181	IV
ACMD2v2_07.19160	AcC1A40	--	--	--	--	--	--	--	173	X
ACMD2v2_07.19163	AcC1A41	--	--	--	--	--	--	--	173	X
ACMD2v2_07.19165	AcC1A42	wgd	AcC1A43	AcC1A42	0	0.021317	0.0664008	0.321035	173	X
ACMD2v2_07.19234	AcC1A43	--	--	--	--	--	--	--	173	X
ACMD2v2_07.20815	AcC1A44	wgd	AcC1A41	AcC1A44	0	0.0166925	0.0391251	0.426643	173	X
ACMD2v2_07.20817	AcC1A45	wgd	AcC1A40	AcC1A45	3e-179	0.0474874	0.11029	0.430568	173	X
ACMD2v2_07.20940	AcC1A46	transposed	AcC1A56	AcC1A46	0	0.165318	0.491021	0.336682	15078	XIII
ACMD2v2_08.10462	AcC1A47	transposed	AcC1A49	AcC1A47	9e-39	0.783291	1.0182	0.769292	14883	V
ACMD2v2_08.10464	AcC1A48	transposed	AcC1A41	AcC1A48	2e-14	1.14435	0.685691	1.6689	17441	II
ACMD2v2_09.30087	AcC1A49	--	--	--	--	--	--	--	173	X
ACMD2v2_10.09391	AcC1A50	transposed	AcC1A38	AcC1A50	3e-13	1.35015	0.423397	3.18885	17600	III
ACMD2v2_10.11600	AcC1A51	wgd	AcC1A28	AcC1A51	8e-53	0.477572	1.06468	0.448561	189	XIII
ACMD2v2_10.11601	AcC1A52	tandem	AcC1A51	AcC1A52	0	0.0259177	0.0496609	0.521894	189	XIII
ACMD2v2_10.11722	AcC1A53	--	--	--	--	--	--	--	13752	II
ACMD2v2_10.11753	AcC1A54	proximal	AcC1A53	AcC1A54	7e-29	0.226688	0.191644	1.18286	17602	II
ACMD2v2_10.11764	AcC1A55	proximal	AcC1A53	AcC1A55	6e-33	0.211842	0.215283	0.984014	26670	II
ACMD2v2_11.08381	AcC1A56	--	--	--	--	--	--	--	189	XIII
ACMD2v2_11.08385	AcC1A57	proximal	AcC1A56	AcC1A57	3e-130	0.167942	0.16708	1.00516	189	XIII
ACMD2v2_12.29248	AcC1A58	wgd	AcC1A60	AcC1A58	0	0.00541112	0.011478	0.471434	402	VII
ACMD2v2_12.29570	AcC1A59	transposed	AcC1A58	AcC1A59	1e-129	-2	-2	1	11000	IV
ACMD2v2_12.29975	AcC1A60	--	--	--	--	--	--	--	402	VII
ACMD2v2_16.26904	AcC1A61	--	--	--	--	--	--	--	189	X
ACMD2v2_16.26905	AcC1A62	tandem	AcC1A61	AcC1A62	0	0.0414216	0.139288	0.297381	189	X
ACMD2v2_16.26906	AcC1A63	proximal	AcC1A61	AcC1A63	0	0.0606467	0.128977	0.470215	189	X
ACMD2v2_17.21331	AcC1A64	transposed	AcC1A69	AcC1A64	0	0.156547	0.934386	0.16754	1264	I
ACMD2v2_17.21342	AcC1A65	transposed	AcC1A24	AcC1A65	0	0.202	1.591	0.126964	626	VIII
ACMD2v2_19.05600	AcC1A66	transposed	AcC1A28	AcC1A66	3e-100	0.218954	0.170719	1.28254	189	XIII
ACMD2v2_20.14276	AcC1A67	wgd	AcC1A70	AcC1A67	0	0.00693513	0.0279264	0.248336	1601	VI
ACMD2v2_20.14279	AcC1A68	wgd	AcC1A69	AcC1A68	0	0.0109881	0.0305386	0.35981	1264	I
ACMD2v2_20.16951	AcC1A69	--	--	--	--	--	--	--	1264	I
ACMD2v2_20.16954	AcC1A70	--	--	--	--	--	--	--	1601	VI
ACMD2v2_23.21942	AcC1A71	transposed	AcC1A28	AcC1A71	3e-15	3.42338	0.537124	6.37354	683	II

## Sheet: Table S8
Table S8. Gene expression (measured as FPKM) for C1A proteases identified in this study. NCBI bioprojects used indlude (483249 (Wang et al. 2020) and 552841 (Chen et al. 2019)). Illumina reads from the short read archive (SRA) were used for differential expression analysis and each bioproject was analyzed independently.
		Bioproject 483249																																					Bioproject 552841
Transcript ID	Gene name	Bract_1	Bract_2	Bract_3	Core_1	Core_2	Core_3	Flower_Disk_1	Flower_Disk_2	Flower_Disk_3	Leaf_1	Leaf_2	Leaf_3	Ovary_wall_1	Ovary_wall_2	Ovary_wall_3	Ovule_1	Ovule_2	Ovule_3	Placenta_1	Placenta_2	Placenta_3	Receptacle_1	Receptacle_2	Receptacle_3	Root_1	Root_2	Root_3	Sepal_1	Sepal_2	Sepal_3	Stem_1	Stem_2	Stem_3	Petal	Stamen	Style		MD2_Fruit1	MD2_Fruit2	MD2_Fruit3	MD2_Fruit4	MD2_Fruit5	MD2_Fruit6	MD2_Fruit7	F153Ov_1	F153Ov_2	F153Ov_3	F153An_1
ACMD2v2_01.01658	AcC1A1	0.45	0	0	0	0	0.68	0.77	0	0	0	0	0	0	0	0	0.38	0.39	0	0	0.29	0	0.35	0.2	0.28	0	0	0	0	0	0	0.54	0	0.33	0	477.82	0		4.02	3.01	1.41	0.37	0.63	0.42	0	0	1.24	1	0
ACMD2v2_01.01921	AcC1A2	0	0	0	0	1.46	0.5	1.78	0	1.6	0	0	0	0	0	0	0	0.94	3.44	0	0	4.53	0	0.39	2.09	0	0	0	0	0	0	0.86	1.84	0	0	0	0		0.36	0	0	0	0.22	0	0	0	1.32	1.31	0
ACMD2v2_01.03893	AcC1A3	0	1.6	0	0	1.46	0.5	0	0	1.65	0	0	0	0	0	0	0	0.94	0	0	0	0	0	0.39	0.51	0	0	0	0	0	0	0.86	0	0	0	0	0		0.36	0	0	0	0.22	0	0.26	0	1.32	1.31	0
ACMD2v2_01.04707	AcC1A4	106.46	157.69	77.27	2.49	4.96	12	0.35	244.92	11.11	1.95	145.59	2.96	29.01	394.02	25.02	19.2	14000.7	5593.6	0.2	113	559.72	0.64	45.64	4	648.44	864.1	676.87	37.01	21.22	1.73	0.33	0.7	0.29	4.36	190.22	19.46		37.53	14.62	4.11	7.75	34.09	27.78	3220.35	0	2.24	2.25	173.11
ACMD2v2_02.25068	AcC1A5	0	0	0	0	0	0	0	0	0	0	0	0	0	0	0	0	0	0	0	0	0	0	0	0	0	0	0	0	0	0	0	0	0	0	0	0		0	0	0	0	0	0	0	0	0	0	0
ACMD2v2_02.25069	AcC1A6	0	0	0	0	0	0	0	0	0	0	0	0	0	0	0	0	0	0	0	0	0	0	0	0	0	0	0	0	0	0	0	0	0	0	0	0		0	0	0	0	0	0	0	0	0	0	0
ACMD2v2_02.25070	AcC1A7	0	0	0	0	0	0	0	0	0	0	0	0	0	0	0	0	0	0	0	0	0	0	0	0	0	0	0	0	0	0	0	0	0	0	0	0		0	0	0	0	0	0	0	0	0	0	0
ACMD2v2_02.25188	AcC1A8	0	0	0	0	0	0	0	0	0	0	0	0	0	0	0	0	0	0	0	0	0	0	0	0	0	0	0	0	0	0	0	0	0	0	0	0		0	0	0	0	0	0	0	0	0	0	0
ACMD2v2_02.26390	AcC1A9	539.82	252.48	1522.22	190.6	149.87	1145.93	337.48	185.59	1268.19	650.77	1675.2	1506.32	353.29	102.56	1587.08	372.64	389.05	2053.08	340.31	2033.17	131.56	433.67	107.33	1289.75	653.31	1130.39	713.45	322.65	205.57	1134.63	255.1	516.39	315.57	781.81	1033.77	782.94		298.61	467.48	756.16	1031.33	1518.03	2005	280.03	617.45	734.88	731.49	631.39
ACMD2v2_02.26510	AcC1A10	310.71	273.91	254.93	273.83	347.43	298.32	455.15	397.8	306.08	251.73	258.68	282.94	342.31	255.93	242.48	541.51	1668.76	422.78	314.05	210.97	407.31	263.14	249.67	263.19	1129.58	1042	836.72	282.12	256.38	259.83	232.4	238.64	225.03	428.33	705.12	530.78		206.02	249.56	208.76	196.88	180.86	143.43	485.95	584.89	688.88	699.15	478.98
ACMD2v2_03.17794	AcC1A11	0	0	0	0.44	0	0	0	0.77	0	0	0	0.24	0	0	0.34	3.63	84.95	12.95	0	1.94	0.31	0	0	0	0	0	0	0	0	0	0	0	0	0	32.93	0.38		10.99	0.11	0	0	0.12	12.3	479.45	4.86	7.35	7.61	1.64
ACMD2v2_03.17803	AcC1A12	0	0	0	0	0	0	0	0	0	0	0	0	0	0	0	0	0	0	0	0	0	0	0	0	0	0	0	0	0	0	0	0	0	0	0	0		0	0	0	0	0	0	0	0	0	0	0
ACMD2v2_03.17836	AcC1A13	0	0	0	0	0	0	1.9	0	0	0	0	0	0.71	0.59	0.89	2.82	0	0.91	2.12	1.4	0	0	0	0	0	0	0	0	0	0	0	0	0	0	0	0		1.32	0	0	0	0	0	0	4.83	8.36	6.43	0
ACMD2v2_03.17837	AcC1A14	0	0	0	0	0	0	0	0	0	0	0	0	0	0	0	0	0	0	0	0	0	0	0	0	0	0	0	0	0	0	0	0	0	0	0	0		0	0	0	0	0	0	0	10.93	8.3	8.66	0
ACMD2v2_03.19501	AcC1A15	48.36	37.21	47.7	44.74	37.25	36.45	81.98	33.44	36.68	28.02	42.14	58.25	62.7	48.18	36.27	107.89	46.83	56.92	96.32	50.82	64.04	40.52	46.83	43.23	50.27	60.05	69.5	71.99	39.45	47.73	68.43	81.51	59.99	61.5	63.26	71.43		49.72	50.16	33.07	39.98	27.6	16.23	48.32	138.86	99.64	101.84	96.74
ACMD2v2_03.19502	AcC1A16	30.87	23.44	23.55	30.3	15.09	14.5	59.85	20.21	28.94	14.78	25.79	17.09	33.96	14.91	21.75	57.54	34.96	30.95	37.66	26.84	46.81	30.02	23.1	16.74	24.98	44.49	31.7	27.99	29.14	18.37	20.02	26.95	27.6	34.9	32.51	22.5		0.52	0.62	2.31	3.09	6.04	2.23	8.68	4.1	0	0	9.32
ACMD2v2_03.19540	AcC1A17	32.18	30.95	38.25	40.27	38.05	30.9	82.51	52.13	31.65	19.14	24.97	23.41	62.03	36.94	28.88	97.55	62.72	70.27	112.22	51.55	55.39	51.25	48.18	19.54	14.21	21.45	21.43	43.36	35.5	35.23	26.08	42.78	30.59	51.87	48.26	54.11		45.64	48.52	41.61	74.75	61.06	30.38	61.21	136.47	143.18	139.23	45.12
ACMD2v2_03.19541	AcC1A18	61.57	51.73	59.19	52.22	52.79	56.17	131.94	70.35	60.01	53.94	58.46	78.07	94.54	55.36	62.59	147.09	109.43	104.15	137.35	61.38	84.94	64.12	58.13	49.41	39.56	55.84	48.11	62.66	64.77	74.33	56.11	68.56	40.28	86.07	86.21	123.87		56.46	65.95	63.78	130.89	115.01	62.23	84.67	225.46	191.49	215.65	188.59
ACMD2v2_03.19542	AcC1A19	11.19	12.34	9.49	9.97	12.75	11.49	21.99	18.73	14.47	4.82	7.71	6.59	24.06	7.6	9.8	40.18	21.84	21.78	39.23	11.4	22.2	11.8	10.75	9.91	2.35	3.24	2.64	10.95	13.73	10.27	4.73	2.88	1.81	4.12	9.59	7.35		37.19	31.66	29.36	61.15	55.27	39.16	18.7	126.74	101.28	107.11	35.26
ACMD2v2_03.19610	AcC1A20	0.56	0.32	0.26	0	0	0	0	0.37	0	0	0	0.23	0	0	0	0	0	0	0	0	0	0	0	0	0	0	0	0.57	0	0.29	0.33	3.18	2.09	0.34	2.1	0.36		0	0	0	0	0	0.17	0.34	0	0	0	10.96
ACMD2v2_04.10029	AcC1A21	1.09	0	0.37	0	0	0.25	0	0	0	13.27	13.68	20.17	0	0	0	0	0.42	0	0	0	0	0.33	0.21	0	0	0	0	0.33	0	0	0.39	0.68	0	0	0.41	0		0.21	0.24	0	0.2	0.27	0	0.33	0	0	0	0
ACMD2v2_05.00101	AcC1A22	15097.2	8766.71	14683.8	30570.9	31689.6	2346.99	41058.2	64098.2	76726.4	1128.97	1105.21	360.37	26225.3	24862.2	53207.2	4335.13	2655.64	5385.49	19802.9	29129.7	26344.4	29641	34036.4	52159.9	151.69	228.49	189.31	20980.6	15847.7	24267.4	21113.3	9886.05	4378.02	60056.7	1477.21	17685.8		46728.1	33671.7	37764.8	28717.9	20450.4	45264.5	15030	144.85	300.11	300.26	276.8
ACMD2v2_05.00102	AcC1A23	11084.5	6931.02	13921.6	24891.4	29253	2772.42	31705.1	47218.4	66023	3255.12	2461.75	1180.91	19055.6	21241.1	45314.1	2813.35	1548.33	3128.87	9229.67	23107.3	14986.7	28908.4	31351.4	50981.5	129.64	340.28	143.24	15981.9	13597.5	20555.8	49837.1	33475.5	24103.6	45418.1	907.33	14695.2		58858.2	55838.7	64514.2	44875.1	46279.5	83605.1	16320.8	64.02	116.21	106.47	253.99
ACMD2v2_05.00444	AcC1A24	0.28	0	0	0	2.08	0.43	5.69	1.11	0	21.05	11.47	20.43	0.27	0	0	0.35	36.95	2.36	0	0	0.3	0	0	0	15.22	13.88	9.82	0	0	0	0.67	1.42	3.91	9.58	0	1.84		0	0.31	0.11	0.34	0.12	0.06	2.98	0	0	0	0
ACMD2v2_05.00504	AcC1A25	0	0	0	0	0	0	0	0	0	0	0	0	0	0	0	0	0	0	0	0	0	0	0	0	0	0	0	0	0	0	0	0	0	0	0	0		0	0	0	0	0	0	0	0	0	0	0
ACMD2v2_05.00505	AcC1A26	46.18	33.41	27.38	26.77	14.8	21.51	43.08	31.89	23.08	15.95	16.9	14.16	25.24	21.26	26.7	38.94	41.19	44.97	26.01	29.56	25.51	37.99	24.85	22.07	39.71	53.25	43.02	29.99	25.19	28.63	36.25	41.45	26.85	48	48.21	56		11.48	7.07	8.07	12.74	8.48	3.65	13.79	35.88	34.9	49.26	38.34
ACMD2v2_05.00656	AcC1A27	1.19	0.67	0.56	0.44	0.93	0.45	0.74	0	0.66	2.09	1.95	2.67	2.23	0.73	0.69	9.24	1.14	1.77	2.08	0.28	0.63	0.69	0.5	0.53	4.53	3.72	19.06	0	0.48	0	0	0.37	0.63	0	2.8	8.04		1.17	0.11	0.22	0	0.71	0.23	2.32	4.67	5.99	4.67	0
ACMD2v2_05.02951	AcC1A28	2670.97	1374.77	2933.31	3018.29	3165.08	548.06	6966.65	7300.11	10169.2	251.01	189.08	79.95	3452.91	3008.88	6972.48	616.01	1586.26	643.89	2109.46	3843.49	2510.92	4950.99	4637.14	7601.59	17.1	30.81	9.24	3563.02	2589.77	4438.26	2868.13	1294.45	753.19	13466.2	289.42	5986.78		10178.2	15410.5	16113.4	9954.29	8952.03	16732.4	5583.7	58.45	55.45	57.49	266.54
ACMD2v2_05.02953	AcC1A29	188.84	66.42	19.25	6.26	5.53	2.13	264.31	83.64	26.63	1.44	0	0	180.03	75.63	13.37	11.25	23.81	0.76	41.34	7.31	53.09	187.7	83.14	16.69	0	1.09	0.37	187.66	106.57	34.9	7.48	7.83	1.83	204.94	26.97	47.34		68.16	58.34	56.24	43.53	27.04	11.01	188.62	3.51	2.99	3.32	5.45
ACMD2v2_05.02954	AcC1A30	36.86	7.72	2.74	3.45	6.04	0.66	135.66	22.12	4.81	2.03	1.95	2.6	52.53	19.18	2.49	3.57	326.55	0.6	16.05	2.14	11.19	95.28	15.89	2.15	0.32	0.99	1.34	37.46	10.73	4.55	17.22	8.3	10.19	222.1	45.32	37.58		29.29	27.17	23.34	19.17	8.64	2	160.07	0.8	2.2	0.97	32.86
ACMD2v2_05.02955	AcC1A31	195.35	99.53	73.05	200.77	459	33.46	375.07	1199.24	2106.42	0.88	1.13	0.27	375.1	687.49	1813.65	10.72	8.94	96.12	95.74	1344.65	235.04	805.79	2314.39	1250.74	1.01	0.6	0.23	193.22	115.47	121.18	2098.98	816.77	618.09	3561.97	20.32	171.9		184.21	283.5	262.69	166.71	202.17	178.28	108.86	1.26	1.85	1.56	18.68
ACMD2v2_05.03464	AcC1A32	0.3	0	0	0	0	0	0.38	0.39	0	0	0.39	0	0.28	0	0	3.97	0.38	0	0.53	0.56	0	0	0.26	0	0.68	0.68	4.98	0	0.49	0	0.35	0	0	0	2.02	0.82		0	0	0	0.09	0.14	0	0.23	1.89	0.72	1.11	0.83
ACMD2v2_06.23986	AcC1A33	601.7	447.62	508.18	212.16	534.82	1404.6	744.25	582.43	766.29	1081.55	1385.12	1375.68	417.78	460.85	679.93	529.85	2645.21	2283.99	400.85	987.68	1119.43	422.57	251.69	708.35	2926.96	2064.24	2325.35	533.52	362.92	417.09	768.88	508.16	458.63	1047.42	1098.81	1716.75		211.53	305.34	296.59	317.27	289.82	284.13	237.45	184.75	262.13	239.46	154.52
ACMD2v2_06.24001	AcC1A34	60.7	51.04	49.84	23.76	40.12	67.89	88.89	50.32	53.84	142.9	148.5	145.13	44.66	14.65	53.25	46.34	209.18	126.69	24.24	28.45	56.7	20.65	7.41	55.09	351.84	260.04	262.35	28.53	40.08	23.76	116.28	49.45	43.03	122.37	139.55	256.92		198.71	274.4	243.49	273.55	225.12	176.87	230.47	238.17	290.82	275.53	181.38
ACMD2v2_06.24603	AcC1A35	0	1.44	0	0	4.8	1.07	0	0	2.17	0	0	0	0	0.84	0	0	0	1.52	0	0	0	0	0	1.31	2.51	3.77	2.62	2.29	0	0	0	0	0	0	0	0		1.35	0.84	3.6	1.17	0.46	0.85	0	0.7	0.82	1.44	0
ACMD2v2_06.25938	AcC1A36	2.61	0	3.54	2.16	6.41	2.74	1.09	9.44	15.9	0.58	0.33	0	0.55	0	1.36	1.43	0.37	0	0.85	1.64	0.61	0.89	1.67	3.73	6.37	6.95	5.06	0.35	0.95	3.9	0.34	4.36	2.15	0.35	0.36	0.38		0	0.63	0	1.81	1.87	0	0.21	0	0	0	0
ACMD2v2_07.18614	AcC1A37	0	0	0	0	0	0	0	0	0	0	0	0	0	0	0	0	0	0	0	0	0	0	0	0	0	0	0	0	0	0	0	0	0	0	0	0		0	0	0	0	0	0	141.62	0	0	0	0
ACMD2v2_07.18635	AcC1A38	0	0	0	0	0	0	0.6	0	0	0	0	0	0.45	0	0	0	0	0	0	0	0	0	0	0	0	0	0	0	0	0	0	0	0	0	0	0		0.59	0	0	0	0	0	0	0	0	0	0
ACMD2v2_07.18860	AcC1A39	56.93	76.41	87.23	72.84	58.26	71.63	41.75	69.03	82.98	120.13	78.97	96.44	39.67	50.87	72.41	34.84	76.04	71.7	22.07	63.38	52.62	38.78	46.77	66.26	102.27	93.32	100.36	54.43	71.97	67.15	49.34	57.99	70.82	45.87	41.9	50.67		30.88	42.47	43.97	56.37	62.75	48.93	122.42	19.71	32.18	31.1	37.36
ACMD2v2_07.19160	AcC1A40	0	0	0	0	0	0	0	0	0	0.48	0	1.86	0	0.37	0.46	0	0	0	0	0	0	0.3	0	0	0	0.3	0	0	0	0.81	0	0	0	0	0	0.55		3.01	0.33	0.87	0	0	0.09	0.23	0	0	0	0
ACMD2v2_07.19163	AcC1A41	1.37	0.4	0	1.04	0.5	0.42	0	0	0	9.31	7.03	1.95	1.37	1.34	0	0	0.5	1.73	0	0	0	0	0.74	0	1.92	1.18	3.74	0	0.3	0	0.78	0	0.53	0	3.74	0.05		0.26	0	0	0	0	0	0.97	0	0	0	0.58
ACMD2v2_07.19165	AcC1A42	0	0	0	0.62	0	0	0	0.57	0	5.3	5.14	4.07	0	0	0	0	0.48	0	0	0	0.45	0	0.81	0	1.58	0	3.27	1.15	0	0	0.35	0	0.34	0	0	0		0	0.68	0	0	0	0	1.01	0	0	0	0
ACMD2v2_07.19234	AcC1A43	0.62	0	0.56	3.01	0	1.49	0	0	0	2.37	0	0	0	0.64	0	0	0	0	0	0	1.47	0	0	0	1.76	0	2.1	0.41	0.46	0	1.13	0.98	1.87	0	17.15	0.75		0	0	0.84	0.13	0.16	0	6.87	0	0.24	0.49	108.87
ACMD2v2_07.20815	AcC1A44	0	0	0.29	0	0	2.65	0	0	0	15	14.09	5.82	0.17	0	0	0	1.38	0.87	0	0.29	3.03	0	0	0.28	2.65	0.72	3.8	1.6	0.55	0	0	1.21	2.33	0	0.96	0.76		0	0.27	0	0.14	0	0.29	1.09	0	0	0	0
ACMD2v2_07.20817	AcC1A45	0.91	0	0	7.87	0.47	3.59	0.38	0	0	0.98	0	0	0.5	0	0	0	0	0	0	0	1.06	0	1.79	0	1.47	0	1.92	1.46	0.79	0.31	4.18	3.37	17.26	0	0	0		0.74	0	0.29	0	0	0	0.16	0	0	0	0
ACMD2v2_07.20940	AcC1A46	0	0	0	0	0	0	0	0	0	0	0.3	1.53	0	0	0	0	0.34	0	0	0	0.28	0	0	0	10.82	5.17	5.85	0	0	0	0	0	0	0	0	0		0.18	0.1	0	0	0	0	2.44	0	0	0	0
ACMD2v2_08.10462	AcC1A47	0	0	0	0	0	0	0	0	0	0	0	0	0	0	0	0	0	0	0	0	0	0	0	0	0	0	0	0	0	0	0	0	0	0	0	0		0	0	0	0	0	0	0	0	0	0	0
ACMD2v2_08.10464	AcC1A48	151.78	117.08	93.59	103.93	83.55	91.73	289.2	127.27	108.45	94.45	135.87	113.26	175.94	85.56	115.7	248.16	253.32	229	224.34	138.07	159.4	158.33	124.78	98.7	272.82	291.42	312.95	159.66	103.98	86.31	209.57	213.91	108.03	272.31	245.58	324.53		88.73	78.39	47.01	110.68	83.89	41.7	63.19	398.14	407.11	391.65	224.28
ACMD2v2_09.30087	AcC1A49	1.51	0	0.57	0.45	0	0.46	0.38	0	0	0	0	0	0	0	0	0	0	0	0	0	0	0	0	0	0.33	1.37	1.04	5.2	0	0	0	0	0	0.36	0	0		0	0	0	0	0	0	286	0.83	0	0.24	0
ACMD2v2_10.09391	AcC1A50	4.7	0	4.12	7.16	0	0	0	0	0	0	0	0	8.23	0	0	0	0	0	4.95	0	4.72	2.42	3.79	0	0	0	0	0	9.04	4.45	5.5	6	0	0	0	0		0	0	0	0.67	0	0	0	19.96	0	0	0
ACMD2v2_10.11600	AcC1A51	0.56	0.31	0.52	0.41	0.29	0.85	0.35	0.18	0	0	0	0	0.13	0.46	0	0.34	0.35	0.33	0.31	0.13	2.79	0	0.27	0	0	0	0	0.57	0.3	0.43	0	0	0	0	0.17	0		0	0	0	0	0	0	0	0.76	0.33	0.78	0
ACMD2v2_10.11601	AcC1A52	0	0	0	0	0	0	0	0	0	0	0	0	0	0	0	0	0	0	0	0	0	0	0	0	0	0	0	0	0	0	0	0	0	0	0	0		0	0	0	0	0	0	0	0	0	0	0
ACMD2v2_10.11722	AcC1A53	29.19	13.89	28.34	22.01	18.02	20.93	24.4	25.81	28.59	6.79	21.88	22.09	21.63	19.19	29.49	53.98	54.56	32.21	33.12	23.84	26.3	14.88	19.3	11.38	21.53	28.98	29.37	10.6	18.82	12.64	17.25	36.98	15.23	36.18	36.46	45.39		13.31	9.95	6.56	19.33	12.31	12.07	11.96	98.19	75.5	86.68	53.99
ACMD2v2_10.11753	AcC1A54	24.18	27.87	25.48	22.6	28.52	15.4	61.83	32.43	33.94	7.43	14.31	7.86	47.47	24.09	24.1	120.29	81.68	43.25	86.94	28.76	53.86	46.71	30.81	16.05	48.51	41.47	34.96	34.54	31.05	31.94	50.84	30.49	32.65	72.99	78.02	95.1		15.91	9.87	8.75	19.62	18.29	8.65	21.28	104.59	154.82	135.28	59.42
ACMD2v2_10.11764	AcC1A55	29.62	25.42	19.59	18.08	26.02	17	98.87	31.67	26.45	6.21	9.36	5.67	61.84	37.52	18.63	133.45	51.75	32.11	72.52	17.39	35.35	32.65	28.16	13.13	53.97	54.61	43.97	23.99	21.24	8.01	29.37	42.28	24.08	72.91	87.11	99.77		11.16	3.95	8.21	18	8.33	7.95	0.33	123.5	127.29	104.22	91.54
ACMD2v2_11.08381	AcC1A56	1.27	0.64	2.13	0	0	0.11	0	0	0	0.29	0	0.23	0.13	0	0	0	0	0	0	0	0	0	0	0	6.96	5.58	17.37	0.43	0.31	1.18	0.84	0.35	0	0	0	0		0	0.05	0	0.04	0	0	0.04	0	0	0	0
ACMD2v2_11.08385	AcC1A57	0	0	0	0	0	0	0	0	0	0	0	0	0	0	0	0	0	0	0	0	0	0	0	0	12.53	2.12	14.62	0	0	0	0	0	0	0	0	0		0	0	0	0	0	0	0	0	0	0	0
ACMD2v2_12.29248	AcC1A58	0	0	0	0	0	0	0	0	0	0	0	0	0	0	0	0	0	0	0	0	0	0	0	0	0	0	0	0	0	0	0	0	0	0	0	0		2.62	3.21	4.24	3.15	1.81	0.67	42.04	4.3	5.23	4.46	23.75
ACMD2v2_12.29570	AcC1A59	24.65	16.59	17.02	3.55	13.39	13.64	4.25	6.47	6.18	8.42	12.09	9.98	2.43	4.94	5.81	6.38	21.84	15.63	1.17	5.64	4.42	4.51	7.89	6.62	5.67	9.74	6.2	11.14	15.01	16.71	4.47	12.45	8.02	4.8	5.19	1.29		13.8	11.32	9.73	3.48	4.81	11.12	3.9	26.23	23.51	25.54	6.06
ACMD2v2_12.29975	AcC1A60	13.58	4.73	2.44	5.36	3.57	6.55	38.14	6.5	6.43	2.42	2.25	0.49	38.36	5.46	8.41	33.99	18.11	10.71	47.15	6.42	10.78	30.28	4.68	3.59	60.72	50.97	39.44	18.32	3.71	4.35	4.25	1.5	1.27	30.35	128.95	33.64		4.65	4.72	4.22	4.28	3.28	2.05	114.28	7.23	9.78	10.94	30.5
ACMD2v2_16.26904	AcC1A61	2.1	1.18	3.8	9.91	1.46	5.8	0	0.5	0.39	11.17	13.04	21.09	0	0.57	0	0	0	0.42	0	0	2.43	0.72	0.78	0.94	8.35	6.25	2.02	0.52	0	3.4	0.83	7.46	9.17	0	0.81	1.36		1.13	1.75	5.02	3.69	1.82	1.61	2.56	0	0	0	1.95
ACMD2v2_16.26905	AcC1A62	1.96	1.01	2.41	0.57	0.32	2.23	0	0.42	0.33	4.69	10.91	12.51	0.28	0	0	0	0.38	0	0	0.56	0.47	0	0.44	0	0.33	2.21	0.35	0.3	0	2.05	0	1.64	0.36	0	0.8	0		0.39	0.87	2.07	0.71	0.39	0.31	0.23	0	0	0	0
ACMD2v2_16.26906	AcC1A63	3.73	0.68	3.56	1.34	0	0.71	0	0	0	23.8	33.22	49.29	0	0.74	0	0	0	0	0	0	0	0	0	0	0.4	0.29	0	0.47	1.3	0.31	0	0.38	1.01	0	1.12	0.39		0	0	0	0	0	1.9	1.96	0	0	0	0
ACMD2v2_17.21331	AcC1A64	0.57	0	0	9.42	0	0	3.52	0	0	0	0	0.24	6.48	0	0.34	3.19	0	0	1.89	0	0	2.88	0	0	7.24	1.31	7.29	0.58	0	0	4.42	5.4	4.27	2.43	0.71	1.49		0.75	0.42	0	0.43	0.12	0.22	5.22	3.16	4.4	4.41	0
ACMD2v2_17.21342	AcC1A65	0	0	0	0.85	0	0	1.78	0	0.63	28.82	15.98	26.09	0	0.23	0	0	0	1.35	0	1.6	0	0.44	0	0	0	0	0	0	0	0	0	0	0	1.37	1809.77	351.28		0	0	0	0	0	5.44	20.66	0	0	0.23	1126.85
ACMD2v2_19.05600	AcC1A66	1892.55	1070.1	1853.2	3643.34	4100.3	446.44	5886.3	7164.85	9779.2	209.68	210.58	52.05	3798.94	2866.21	7225.98	710.89	322.33	630.88	2720.4	3512.65	2403.41	4833.14	4181.06	7885.77	5.1	8.23	4.94	2531.4	1995.64	2810.08	1857.04	875.92	360.74	6700.9	187.9	2315.43		7463.86	9404.71	9848.94	7082.68	6329.32	10715.3	2789.19	21.3	23.35	28.22	36.75
ACMD2v2_20.14276	AcC1A67	1639.67	1246.88	1279.34	1087.49	1004.23	1946.46	1659.15	1531.5	2017.28	682.6	820.35	806.43	1385.72	968.57	2037.31	2823.87	4543.38	3773.41	1326.46	2334.86	2131.42	847.59	662.85	1335.19	2755.23	2414.59	2286.55	1756.71	1226.17	1181.15	934.18	1088.14	885.29	1218.79	1857.48	1517.56		898.09	1099.75	781.68	701.68	637.09	1460.07	1068.75	1820.84	2471.33	2396.25	949.79
ACMD2v2_20.14279	AcC1A68	4.14	0.65	0	15.67	0	0	13.68	0.38	0	0.15	0	0.29	14.04	0	0	4.81	0.19	0.69	10.06	0	0	11.43	0	0	8.51	1.81	16.46	5.46	0.16	0	6.98	2.95	6.02	5.72	1.86	7.7		1.01	0.69	0	0.29	0	0	0	4.54	7.28	7.68	0.81
ACMD2v2_20.16951	AcC1A69	0.5	0	0	14.17	0.61	0	17.96	0	0.32	0.15	0.33	0.89	9.68	0	0	7.71	0.19	0	12.39	0	0	11.38	0	0	7.39	1.82	13.35	4.86	0.16	0	6.4	4.69	3.82	4.44	2.48	7.71		3.37	1.21	0.44	0.14	0	0.17	7.27	5.84	11.19	11.1	0.8
ACMD2v2_20.16954	AcC1A70	1435.42	1045.32	1186.04	991.06	920.96	1781.4	1510.17	1317.24	2012.53	653.64	919.86	869.17	1228.96	879.87	2176.78	2623.2	4016.77	3461.44	1310.62	2415.94	1898.3	770.66	631.66	1470.88	2279.42	2112.42	2069.53	1553.58	1100.12	1165.72	976.93	1062.84	986.51	1263.91	1508.19	1440.71		842.09	1028.49	855.74	766.71	720.67	1480.57	918.83	1723.07	2361.02	2328.35	858.52
ACMD2v2_23.21942	AcC1A71	216.71	266.57	353.98	181.47	343.1	465.6	183.18	436.57	582.76	861.15	712.65	768.73	213.71	378.51	593.3	344.08	473.37	522.36	361.43	611.41	532.39	162.24	401.34	518.77	517.34	597.17	627.3	181.28	284.83	375.54	228.1	339.46	395.3	214.65	202.05	267.79		228.86	217.82	246.51	322.23	479.08	556.09	157.28	287.09	223.64	221.1	156.61
Note: Red gene names indicate differentially expressed genes (DEGs) that are differentially expressed in both datasets used. Bolded gene names indicated genes with corresponding proteins clustered into orthogroup 189.
[truncated: 17 more columns]

## Sheet: Table S9
Table S9. Primer sequences used for RT-qPCR measurement of putative bromelain gene expression.
Gene	Function	Sequence	Source
β-actin	Housekeeping	F> 5'-CTGGCCTACGTGGCACTTGACTT-3'	doi: 10.1590/s1415-47572014000400009
		R> 5'-CACTTCTGGGCAGCGGAACCTTT-3'
ACMD2v2_05.00101 (AcC1A22)	Putative bromelain	F> 5'-ACCGAGGCGGTGTGTATAGC-3'	NCBI Primer Blast
		R> 5'-ACGCTCACCCCATGAGCTAC-3'
ACMD2v2_05.00102 (AcC1A23)	Putative bromelain	F> 5'-AGCTTCTGCTGACGAACCCA-3'	NCBI Primer Blast
		R> 5'-CGGCGCATCTTCTCATCGTT-3'
ACMD2v2_19.05600 (AcC1A66)	Putative bromelain	F> 5'-CCAAGGAACGACGAACGCAG-3'	NCBI Primer Blast
		R> 5'-TTCCGCTGATATCCTGCCCG-3'
ACMD2v2_10.11600 (AcC1A51)	Control C1A family gene	F> 5'-ACTGCTCTCCTACGGTGTCT-3'	NCBI Primer Blast
		R> 5'-TGCTTCTCATCGGCGTCTTT-3'

## Sheet: Table S10
Table S10. Results for developmental stage pairwise comparison tests of RT-qPCR gene expression. Difference in expression between developmental stages and within tissues were tested for each gene.
Gene	Tukey's multiple comparisons test	Mean Diff.	95.00% CI of diff.	Summary	Adjusted p-value
ACMD2v2_05.00101 (AcC1A22)	Leaf
	Stage 1 vs. Stage 2	-1.5	-5.676 to 2.676	ns	0.3097
	Stage 2 vs. Stage 3	-0.2	-1.158 to 0.7580	ns	0.6177
	Stage 3 vs. Stage 4	0.5333	-4.765 to 5.832	ns	0.9349
	Stage 4 vs. Stage 5	-2.133	-4.293 to 0.02670	ns	0.0512
	Stage 5 vs. Stage 6	-0.9	-6.708 to 4.908	ns	0.7838
	Stem
	Stage 1 vs. Stage 2	0.3333	-13.52 to 14.19	ns	0.9999
	Stage 2 vs. Stage 3	-2.333	-17.81 to 13.15	ns	0.7971
	Stage 3 vs. Stage 4	0.7	-1.789 to 3.189	ns	0.4387
	Stage 4 vs. Stage 5	-2.267	-5.862 to 1.329	ns	0.1192
	Stage 5 vs. Stage 6	-1.733	-3.116 to -0.3505	*	0.0322
	Fruit
	Stage 1 vs. Stage 2	-7.067	-13.45 to -0.6877	*	0.041
	Stage 2 vs. Stage 3	-0.03333	-7.673 to 7.606	ns	>0.9999
	Stage 3 vs. Stage 4	0.3333	-1.661 to 2.328	ns	0.7452
	Stage 4 vs. Stage 5	-5.233	-9.135 to -1.332	*	0.0282
	Stage 5 vs. Stage 6	-0.4667	-4.455 to 3.522	ns	0.896
ACMD2v2_05.00102 (AcC1A23)	Leaf
	Stage 1 vs. Stage 2	-0.8333	-2.647 to 0.9802	ns	0.2082
	Stage 2 vs. Stage 3	-0.9667	-2.507 to 0.5732	ns	0.1201
	Stage 3 vs. Stage 4	-0.8	-1.758 to 0.1580	ns	0.0706
	Stage 4 vs. Stage 5	-5.1	-9.021 to -1.179	*	0.03
	Stage 5 vs. Stage 6	3.933	-2.132 to 9.999	ns	0.1132
	Stem
	Stage 1 vs. Stage 2	-0.3333	-1.065 to 0.3984	ns	0.2113
	Stage 2 vs. Stage 3	-1.467	-2.198 to -0.7349	*	0.0131
	Stage 3 vs. Stage 4	-1.133	-2.947 to 0.6802	ns	0.1211
	Stage 4 vs. Stage 5	-0.9333	-4.951 to 3.084	ns	0.5526
	Stage 5 vs. Stage 6	-0.5333	-8.277 to 7.210	ns	0.9838
	Fruit
	Stage 1 vs. Stage 2	2.567	0.5723 to 4.561	*	0.0306
	Stage 2 vs. Stage 3	0.1	-4.048 to 4.248	ns	0.9999
	Stage 3 vs. Stage 4	0.1333	-2.130 to 2.397	ns	0.9915
	Stage 4 vs. Stage 5	-3.433	-8.159 to 1.293	ns	0.0918
	Stage 5 vs. Stage 6	-0.7667	-7.973 to 6.440	ns	0.9222
ACMD2v2_19.05600 (AcC1A66)	Leaf
	Stage 1 vs. Stage 2	-2.2	-3.467 to -0.9326	*	0.017
	Stage 2 vs. Stage 3	-1.6	-5.054 to 1.854	ns	0.2054
	Stage 3 vs. Stage 4	-1.833	-4.876 to 1.209	ns	0.1294
	Stage 4 vs. Stage 5	-5.933	-12.19 to 0.3185	ns	0.0553
	Stage 5 vs. Stage 6	3.767	-2.261 to 9.794	ns	0.1212
	Stem
	Stage 1 vs. Stage 2	-1.833	-8.085 to 4.418	ns	0.4149
	Stage 2 vs. Stage 3	-2	-6.258 to 2.258	ns	0.2006
	Stage 3 vs. Stage 4	-2.1	-8.327 to 4.127	ns	0.3405
	Stage 4 vs. Stage 5	-3.8	-13.80 to 6.202	ns	0.2839
	Stage 5 vs. Stage 6	0.1667	-2.472 to 2.805	ns	0.9886
	Fruit
	Stage 1 vs. Stage 2	3.333	-0.8518 to 7.519	ns	0.0772
	Stage 2 vs. Stage 3	0.2333	-5.482 to 5.948	ns	0.9983
	Stage 3 vs. Stage 4	-0.03333	-2.396 to 2.330	ns	>0.9999
	Stage 4 vs. Stage 5	-4.233	-7.313 to -1.154	*	0.0269
	Stage 5 vs. Stage 6	-0.6667	-6.618 to 5.284	ns	0.9087
ACMD2v2_10.11600 (AcC1A51)	Leaf
	Stage 1 vs. Stage 2	-0.5967	-6.876 to 5.682	ns	0.9463
	Stage 2 vs. Stage 3	2.337	-4.706 to 9.379	ns	0.3487
	Stage 3 vs. Stage 4	0.03667	-4.573 to 4.646	ns	>0.9999
	Stage 4 vs. Stage 5	-1.947	-10.89 to 6.993	ns	0.5921
	Stage 5 vs. Stage 6	1.92	-15.20 to 19.04	ns	0.9083
	Stem
	Stage 1 vs. Stage 2	1.937	-11.96 to 15.83	ns	0.8322
	Stage 2 vs. Stage 3	-0.9467	-19.52 to 17.63	ns	0.9954
	Stage 3 vs. Stage 4	1.75	-11.08 to 14.58	ns	0.8411
	Stage 4 vs. Stage 5	-3.593	-22.40 to 15.21	ns	0.6703
	Stage 5 vs. Stage 6	-4.233	-26.84 to 18.37	ns	0.6821
	Fruit
	Stage 1 vs. Stage 2	-7.283	-26.28 to 11.71	ns	0.2799
	Stage 2 vs. Stage 3	-3.533	-28.59 to 21.52	ns	0.8272
	Stage 3 vs. Stage 4	-0.06	-7.818 to 7.698	ns	>0.9999
	Stage 4 vs. Stage 5	-2.197	-16.36 to 11.97	ns	0.7836
	Stage 5 vs. Stage 6	1.597	-19.61 to 22.80	ns	0.977

[truncated: 2 more sheets: Table S11, Table S12]
